# Supplementary material for: Suppression of human and simian immunodeficiency virus replication with the CCR5-specific antibody Leronlimab in two species
Source: PLoS Pathog. 2022 Mar 31;18(3):e1010396. doi: 10.1371/journal.ppat.1010396 (PMC8970399; doi:10.1371/journal.ppat.1010396)
Supplement: S1 Table — List of all study week timepoints with plasma HIV-1 RNA copies/mL values higher than the limit of detection (>40 copies/mL). (XLSX) [file ppat.1010396.s001.xlsx]

## Sheet: Sheet1
	Plasma viral load above LOD (>40 copies/mL)
	ID	Study week	Viral load
	01-037	123	481
	01-038	25	230
		27	103
		29	929
		31	59
		39	41
		47	2039
		55	505
		63	218
		107	47
		140	43
		240	50
		267	55
		275	60
		278	68
		281	51
		314	52
		338	48
		342	73
		358	52
		366	46
		378	83
	01-057	219	1025
		236	157
		268	64
		329	48
		365	51
	01-064	304	45
		311	69
		332	43
		346	86
		353	72
