# Supplementary material for: Suppression of human and simian immunodeficiency virus replication with the CCR5-specific antibody Leronlimab in two species
Source: PLoS Pathog. 2022 Mar 31;18(3):e1010396. doi: 10.1371/journal.ppat.1010396 (PMC8970399; doi:10.1371/journal.ppat.1010396)
Supplement: S3 Table — Table shows animal ID, gender, age, and MHC alleles. N/A = not sequenced. (XLSX) [file ppat.1010396.s003.xlsx]

## Sheet: Sheet2
	Group	Animal	Gender	Age (Years)	MHC Type
					B*08	B*17
	Control	32739	Male	6.05	-	-
		33331	Male	5.15	-	-
		34094	Female	4.5	-	-
		38224	Female	1.93
		38663	Female	1.61
	Leronlimab	32617	Female	5.77	-	-
		35721	Male	3.19	-	-
		35764	Male	2.74	-	-
		35778	Female	3.21	-	-

## Sheet: Sheet1
Animal Number	MHC Typing		age (years)
	B*08	B*17
32739	B*08/B*17		6 years, 20 days
33331	A*01/B*08/B*17		5 years, 55 days
34094	A*01/B*08/B*17		4 years, 183 days
32617	no information		5 years, 280 days
35721	A*01/B*08/B*17		3 years, 68 days
35764	A*01/B*08/B*17		2 years, 269 days
35778	A*01/B*08/B*17		3 years, 76 days

## Sheet: v2
	Group	Animal	Gender	Age (Years)	Weight (kg)	MHC alleles
						B*08	B*17
	Control	32739	Male	6.05	8.2	-	-
		33331	Male	5.15	9.5	-	-
		34094	Female	4.5	4.6	-	-
		38224	Female	1.93	3.1	-	-
		38663	Female	1.61	2.4	-	N/A
	Leronlimab	32617	Female	5.77	5.3	-	-
		35721	Male	3.19	4.4	-	-
		35764	Male	2.74	4	-	-
		35778	Female	3.21	5	-	-
