# Supplementary material for: Suppression of human and simian immunodeficiency virus replication with the CCR5-specific antibody Leronlimab in two species
Source: PLoS Pathog. 2022 Mar 31;18(3):e1010396. doi: 10.1371/journal.ppat.1010396 (PMC8970399; doi:10.1371/journal.ppat.1010396)
Supplement: S4 Table — Table shows the weekly P-values for longitudinal panels in plasma viral load (Fig 3D), CCR5+ CD4+ T-cells (Fig 3E), CCR5+ CD8+ T-cells (S7H Fig), lymphocyte (S5B Fig), CD4+ T-cell (S5C Fig), and CD8+ T-cell (S5D Fig). P-values were calculated by two-way repeated measures ANOVA with Tukey-Kramer adjustment. P-value <0.05 was significant and highlighted in orange. (XLSX) [file ppat.1010396.s004.xlsx]

## Sheet: Sheet1
	Weeks post-infection	plasma viral load (Figure 3D)	%CCR5 of CD4+ T-cells (Figure 3E)	%CCR5 of CD8+ T-cells (Supplemental Figure 6H)	Lymphocyte (Supplemental Figure 4B)	CD4+ T-cells (Supplemental Figure 4C)	CD8+ T-cells (Supplemental Figure 4D)
	0	1	1	1	1	1	1
	1	1	1	1	1	1	1
	2	1	1	1	1	1	1
	3	1	1	1	1	1	1
	4	0.3202	0.0009	0.1342	1	0.8102	1
	5	<.0001	0.0122	0.6481	0.9091	0.171	0.7195
	6	0.0009	0.024	0.7081	1	1	1
	7	0.0087	0.0001	0.0078	1	0.9981	1
	8	<.0001	0.0685	0.6766	0.9997	0.9739	1
	9	<.0001	0.0003	0.0352	0.9226	0.9043	0.9301
	10	<.0001	<.0001	0.3453	0.9241	0.2715	0.9628
	11	<.0001	<.0001	0.0629	0.8384	0.0687	0.9296
	12	<.0001	<.0001	0.4392	0.9987	0.9477	1
	13	<.0001	0.0003	0.1065	0.9919	0.2931	1
	14	<.0001	0.0324	0.0125	0.9675	0.9875	1
	15	<.0001	<.0001	0.006	0.01	0.1521	0.9983
