# Supplementary material for: Suppression of human and simian immunodeficiency virus replication with the CCR5-specific antibody Leronlimab in two species
Source: PLoS Pathog. 2022 Mar 31;18(3):e1010396. doi: 10.1371/journal.ppat.1010396 (PMC8970399; doi:10.1371/journal.ppat.1010396)
Supplement: S5 Table — Ax LN = axillary lymph node, Ing LN = inguinal lymph node, and Mes LN = mesenteric lymph node. Tissue concentration represented as Leronlimab (ng) over total protein (mg) (XLSX) [file ppat.1010396.s005.xlsx]

## Sheet: Sheet1
		ng/mg						ng/mg
	Tissue	Mean	SEM	N			Tissue	Mean	SEM	N
	Ax LN	1475.68	291.508	4
	Ing LN	1408.39	388.411	4
	Mes LN	911.492	220.755	4
	Spleen	553.419	68.0551	4
	Liver	456.659	110.278	4
	Bone Marrow	3082.47	1547.47	4
	Duodenum	1204.2	307.95	4
	Ileum	778.706	179.112	4
	Colon	618.553	251.097	4
	Rectum	903.71	96.0795	4
	Vagina	3646.44	35.7379	2
	Cervix	3938.86	285.947	2
	Spinal Cord	403.909	185.646	4
	Frontal Lobe	9.35981	3.58651	4
	Parietal Lobe	14.7695	4.02775	4
	Medulla Oblongata	39.8524	15.083	4
	Cerebellum	16.7125	5.88705	4
	Thalamus	8.24046	2.05976	4

## Sheet: Sheet2
	Leronlimab/total protein (ng/mg)
	Tissue	Mean	SEM	N
	Ax LN	1475.68	291.508	4
	Ing LN	1408.39	388.411	4
	Mes LN	911.492	220.755	4
	Spleen	553.419	68.0551	4
	Liver	456.659	110.278	4
	Bone Marrow	3082.47	1547.47	4
	Duodenum	1204.2	307.95	4
	Ileum	778.706	179.112	4
	Colon	618.553	251.097	4
	Rectum	903.71	96.0795	4
	Vagina	3646.44	35.7379	2
	Cervix	3938.86	285.947	2
	Spinal Cord	403.909	185.646	4
	Frontal Lobe	9.35981	3.58651	4
	Parietal Lobe	14.7695	4.02775	4
	Medulla Oblongata	39.8524	15.083	4
	Cerebellum	16.7125	5.88705	4
	Thalamus	8.24046	2.05976	4
