# Supplementary material for: Suppression of human and simian immunodeficiency virus replication with the CCR5-specific antibody Leronlimab in two species
Source: PLoS Pathog. 2022 Mar 31;18(3):e1010396. doi: 10.1371/journal.ppat.1010396 (PMC8970399; doi:10.1371/journal.ppat.1010396)
Supplement: S6 Table — 30 markers used in the human CyTOF panels grouped by antibody blone and metal tag. (XLSX) [file ppat.1010396.s006.xlsx]

## Sheet: Sheet1
	Metal Tag	Antibody	Clone
	89Y	Anti-human CD45	HI30
	141Pr	Anti-human CD196/CCR6	141Pr
	143Nd	Anti-human CD123	6H6
	144Nd	Anti-human CD19	HIB19
	145Nd	Anti-human CD4	RPA-T4
	146Nd	Anti-human CD8a	RPA-T8
	147Sm	Anti-human CD11c	Bu15
	148Nd	Anti-human CD16	3G8
	149Sm	Anti-human CD45RO	UCHL1
	150Nd	Anti-human CD45RA	HI100
	151Eu	Anti-human CD161	HP-3G10
	152Sm	Anti-human CD194/CCR4	L291H4
	153Eu	Anti-human CD25	BC96
	154Sm	Anti-human CD27	O323
	155Gd	Anti-human CD57	HCD57
	156Gd	Anti-human CD183/CXCR3	G025H7
	158Gd	Anti-human CD185/CXCR5	J252D4
	160Gd	Anti-human CD28	CD28.2
	161Dy	Anti-human CD38	HB-7
	163Dy	Anti-human CD56/NCAM	NCAM16.2
	164Dy	Anti-human TCRgd	B1
	166Er	Anti-human CD294	BM16
	167Er	Anti-human CD197/CCR7	G043H7
	168Er	Anti-human CD14	63D3
	170Er	Anti-human CD3	UCHT1
	171Yb	Anti-human CD20	2H7
	172Yb	Anti-human CD66b	G10F5
	173Yb	Anti-human HLA-DR	LN3
	174Yb	Anti-human IgD	IA6–2
	176Yb	Anti-human CD127	A019D5
	103Rh	Cell-ID Intercalator
